# Supplementary material for: Musashi expression in intestinal stem cells attenuates radiation-induced decline in intestinal permeability and survival in Drosophila
Source: Sci Rep. 2020 Nov 5;10:19080. doi: 10.1038/s41598-020-75867-z (PMC7644626; doi:10.1038/s41598-020-75867-z)
Supplement: Supplementary file 8 — Supplementary Table S1. [file 41598_2020_75867_MOESM8_ESM.csv]

Supplementary Table 1
sequenceName	fullSequenceLength	cumulativeScore	bestScore	perfectScoreCount	seventyFivePercentScoreCount	geneName	FBGN	Description
FBtr0091692	414	26.79915609	1	7	8	CG33704	FBgn0053704	This gene is referred to in FlyBase by the symbol Dmel\CG33704 (FBgn0053704). It is a protein_coding_gene from Drosophila melanogaster. It has one annotated transcript and one polypeptide. Gene sequence location is 2R:16837607..16838599. It has the cytological map location 57B5. Its molecular function is described by: . It is involved in the biological process described with: . 3 alleles are repo…
FBtr0392903	1938	90.22384644	1	6	9	CG31550	FBgn0051550	This gene is referred to in FlyBase by the symbol Dmel\CG31550 (FBgn0051550). It is a protein_coding_gene from Drosophila melanogaster. It has 4 annotated transcripts and 4 polypeptides (all unique). Gene sequence location is 3R:1311265..1315211. It has the cytological map location 83A5. Protein features are: G-patch domain; SWAP/Surp. Its molecular function is described by: RNA binding. It is in…
FBtr0073846	471	25.39143935	1	6	7	CG12177	FBgn0030510	This gene is referred to in FlyBase by the symbol Dmel\CG12177 (FBgn0030510). It is a protein_coding_gene from Drosophila melanogaster. It has 2 annotated transcripts and 2 polypeptides (1 unique). Gene sequence location is X:13571932..13574431. It has the cytological map location 12B2. Protein features are: Inosine/uridine-preferring nucleoside hydrolase; Inosine/uridine-preferring nucleoside hy…
FBtr0334160	330	18.45924751	1	5	7	CG31689	FBgn0031449	This gene is referred to in FlyBase by the symbol Dmel\CG31689 (FBgn0031449). It is a protein_coding_gene from Drosophila melanogaster. It has 8 annotated transcripts and 8 polypeptides (2 unique). Gene sequence location is 2L:2725674..2739830. It has the cytological map location 23A3. Protein features are: AAA+ ATPase domain; ABC transporter, conserved site; ABC transporter-like; ABC-2 type tran…
FBtr0334161	330	18.45924751	1	5	7	CG31689	FBgn0031449	This gene is referred to in FlyBase by the symbol Dmel\CG31689 (FBgn0031449). It is a protein_coding_gene from Drosophila melanogaster. It has 8 annotated transcripts and 8 polypeptides (2 unique). Gene sequence location is 2L:2725674..2739830. It has the cytological map location 23A3. Protein features are: AAA+ ATPase domain; ABC transporter, conserved site; ABC transporter-like; ABC-2 type tran…
FBtr0077706	330	18.45924751	1	5	7	CG31689	FBgn0031449	This gene is referred to in FlyBase by the symbol Dmel\CG31689 (FBgn0031449). It is a protein_coding_gene from Drosophila melanogaster. It has 8 annotated transcripts and 8 polypeptides (2 unique). Gene sequence location is 2L:2725674..2739830. It has the cytological map location 23A3. Protein features are: AAA+ ATPase domain; ABC transporter, conserved site; ABC transporter-like; ABC-2 type tran…
FBtr0077708	330	18.45924751	1	5	7	CG31689	FBgn0031449	This gene is referred to in FlyBase by the symbol Dmel\CG31689 (FBgn0031449). It is a protein_coding_gene from Drosophila melanogaster. It has 8 annotated transcripts and 8 polypeptides (2 unique). Gene sequence location is 2L:2725674..2739830. It has the cytological map location 23A3. Protein features are: AAA+ ATPase domain; ABC transporter, conserved site; ABC transporter-like; ABC-2 type tran…
FBtr0077705	330	18.45924751	1	5	7	CG31689	FBgn0031449	This gene is referred to in FlyBase by the symbol Dmel\CG31689 (FBgn0031449). It is a protein_coding_gene from Drosophila melanogaster. It has 8 annotated transcripts and 8 polypeptides (2 unique). Gene sequence location is 2L:2725674..2739830. It has the cytological map location 23A3. Protein features are: AAA+ ATPase domain; ABC transporter, conserved site; ABC transporter-like; ABC-2 type tran…
FBtr0077707	330	18.45924751	1	5	7	CG31689	FBgn0031449	This gene is referred to in FlyBase by the symbol Dmel\CG31689 (FBgn0031449). It is a protein_coding_gene from Drosophila melanogaster. It has 8 annotated transcripts and 8 polypeptides (2 unique). Gene sequence location is 2L:2725674..2739830. It has the cytological map location 23A3. Protein features are: AAA+ ATPase domain; ABC transporter, conserved site; ABC transporter-like; ABC-2 type tran…
FBtr0334159	330	18.45924751	1	5	7	CG31689	FBgn0031449	This gene is referred to in FlyBase by the symbol Dmel\CG31689 (FBgn0031449). It is a protein_coding_gene from Drosophila melanogaster. It has 8 annotated transcripts and 8 polypeptides (2 unique). Gene sequence location is 2L:2725674..2739830. It has the cytological map location 23A3. Protein features are: AAA+ ATPase domain; ABC transporter, conserved site; ABC transporter-like; ABC-2 type tran…
FBtr0334158	330	18.45924751	1	5	7	CG31689	FBgn0031449	This gene is referred to in FlyBase by the symbol Dmel\CG31689 (FBgn0031449). It is a protein_coding_gene from Drosophila melanogaster. It has 8 annotated transcripts and 8 polypeptides (2 unique). Gene sequence location is 2L:2725674..2739830. It has the cytological map location 23A3. Protein features are: AAA+ ATPase domain; ABC transporter, conserved site; ABC transporter-like; ABC-2 type tran…
FBtr0347550	2538	98.55755888	1	4	5	vps24	FBgn0037231	The gene Charged multivesicular body protein 3 is referred to in FlyBase by the symbol Dmel\vps24 (CG9779, FBgn0037231). It is a protein_coding_gene from Drosophila melanogaster. It has one annotated transcript and one polypeptide. Gene sequence location is 3R:135369..136669. It has the cytological map location 82A3. Protein features are: Snf7. Its molecular function is described by: . It is invo…
FBtr0332729	1229	46.20400055	1	3	7	qm	FBgn0019662	FBgn0019662 "The gene quemao is referred to in FlyBase by the symbol Dmel\qm (CG8593, FBgn0019662). It is a protein_coding_gene from Drosophila melanogaster. It has 3 annotated transcripts and 3 polypeptides (2 unique). Gene sequence location is 3L:7341413..7346722. It has the cytological map location 65F5-65F6. Protein features are: Polyprenyl synthetase; Polyprenyl synthetase-related; Terpenoid…
FBtr0302045	1229	46.20400055	1	3	7	qm	FBgn0019662	FBgn0019662 "The gene quemao is referred to in FlyBase by the symbol Dmel\qm (CG8593, FBgn0019662). It is a protein_coding_gene from Drosophila melanogaster. It has 3 annotated transcripts and 3 polypeptides (2 unique). Gene sequence location is 3L:7341413..7346722. It has the cytological map location 65F5-65F6. Protein features are: Polyprenyl synthetase; Polyprenyl synthetase-related; Terpenoid…
FBtr0333066	5342	188.3403332	1	3	5	luna	FBgn0040765	The gene luna is referred to in FlyBase by the symbol Dmel\luna (CG33473, FBgn0040765). It is a protein_coding_gene from Drosophila melanogaster. It has 2 annotated transcripts and 2 polypeptides (1 unique). Gene sequence location is 2R:6865461..6994321. It has the cytological map location 47D1-47D4. Protein features are: Zinc finger C2H2-type/integrase DNA-binding domain; Zinc finger, C2H2; Zinc…
FBtr0302047	2404	92.45700663	1	2	6	Su(Tpl)	FBgn0014037	FBgn0014037 "The gene Su(Tpl) is referred to in FlyBase by the symbol Dmel\Su(Tpl) (CG32217, FBgn0014037). It is a protein_coding_gene from Drosophila melanogaster. It has 3 annotated transcripts and 3 polypeptides (1 unique). Gene sequence location is 3L:19882220..19902510. It has the cytological map location 76D3-76D4. Protein features are: Occludin/RNA polymerase II elongation factor, ELL doma…
FBtr0344257	2404	92.45700663	1	2	6	Su(Tpl)	FBgn0014037	FBgn0014037 "The gene Su(Tpl) is referred to in FlyBase by the symbol Dmel\Su(Tpl) (CG32217, FBgn0014037). It is a protein_coding_gene from Drosophila melanogaster. It has 3 annotated transcripts and 3 polypeptides (1 unique). Gene sequence location is 3L:19882220..19902510. It has the cytological map location 76D3-76D4. Protein features are: Occludin/RNA polymerase II elongation factor, ELL doma…
FBtr0073904	136	13.73529182	1	2	5	CG32599	FBgn0260482	This gene is referred to in FlyBase by the symbol Dmel\CG32599 (FBgn0260482). It is a protein_coding_gene from Drosophila melanogaster. It has one annotated transcript and one polypeptide. Gene sequence location is X:14137719..14140547. It has the cytological map location 12E5. Its molecular function is unknown. The biological processes in which it is involved are not known. 2 alleles are reporte…
FBtr0345656	4613	193.6235824	1	2	5	CG43187	FBgn0262816	This gene is referred to in FlyBase by the symbol Dmel\CG43187 (FBgn0262816). It is a protein_coding_gene from Drosophila melanogaster. It has one annotated transcript and one polypeptide. Gene sequence location is 2R:12268021..12269400. It has the cytological map location 53C3. Its molecular function is unknown. The biological processes in which it is involved are not known. No alleles are repor…
FBtr0073006	463	26.24072564	1	2	4	aly	FBgn0004372	FBgn0004372 "The gene always early is referred to in FlyBase by the symbol Dmel\aly (CG2075, FBgn0004372). It is a protein_coding_gene from Drosophila melanogaster. It has 2 annotated transcripts and 2 polypeptides (1 unique). Gene sequence location is 3L:3024129..3026521. It has the cytological map location 63A3. Protein features are: Protein LIN-9/Protein ALWAYS EARLY. Its molecular function is…
FBtr0089359	115	10.04254512	1	1	5	CG31689	FBgn0283521	This gene is referred to in FlyBase by the symbol Dmel\CG31689 (FBgn0031449). It is a protein_coding_gene from Drosophila melanogaster. It has 8 annotated transcripts and 8 polypeptides (2 unique). Gene sequence location is 2L:2725674..2739830. It has the cytological map location 23A3. Protein features are: AAA+ ATPase domain; ABC transporter, conserved site; ABC transporter-like; ABC-2 type tran…
FBtr0331652	2555	111.1656007	1	1	3	CG3544	FBgn0031279	This gene is referred to in FlyBase by the symbol Dmel\CG3544 (FBgn0031279). It is a protein_coding_gene from Drosophila melanogaster. It has 2 annotated transcripts and 2 polypeptides (1 unique). Gene sequence location is 2L:784336..788776. It has the cytological map location 21E2. Protein features are: Carbohydrate kinase, FGGY, C-terminal; Carbohydrate kinase, FGGY, N-terminal. Its molecular f…
FBtr0346060	3310	130.6861705	0.9	0	5	Lsd-2	FBgn0030608	The gene Lipid storage droplet-2 is referred to in FlyBase by the symbol Dmel\Lsd-2 (CG9057, FBgn0030608). It is a protein_coding_gene from Drosophila melanogaster. It has 4 annotated transcripts and 4 polypeptides (all unique). Gene sequence location is X:14965496..14970253. It has the cytological map location 13A8-13A9. Protein features are: Perilipin. Its molecular function is described by: pr…
FBtr0073980	501	28.22903346	0.9	0	2	CG9514	FBgn0030592	This gene is referred to in FlyBase by the symbol Dmel\CG9514 (FBgn0030592). It is a protein_coding_gene from Drosophila melanogaster. It has one annotated transcript and one polypeptide. Gene sequence location is X:14779985..14790924. It has the cytological map location 13A1. Protein features are: Glucose-methanol-choline oxidoreductase, C-terminal; Glucose-methanol-choline oxidoreductase, N-ter…
FBtr0071629	543	23.50942899	0.9	0	1	CG4266	FBgn0034598	This gene is referred to in FlyBase by the symbol Dmel\CG4266 (FBgn0034598). It is a protein_coding_gene from Drosophila melanogaster. It has 4 annotated transcripts and 4 polypeptides (all unique). Gene sequence location is 2R:17049218..17056164. It has the cytological map location 57C6-57C7. Protein features are: CID domain; ENTH/VHS; Nucleotide-binding, alpha-beta plait; RNA polymerase II-bind…
FBtr0342871	543	23.50942899	0.9	0	1	CG4266	FBgn0034598	This gene is referred to in FlyBase by the symbol Dmel\CG4266 (FBgn0034598). It is a protein_coding_gene from Drosophila melanogaster. It has 4 annotated transcripts and 4 polypeptides (all unique). Gene sequence location is 2R:17049218..17056164. It has the cytological map location 57C6-57C7. Protein features are: CID domain; ENTH/VHS; Nucleotide-binding, alpha-beta plait; RNA polymerase II-bind…
FBtr0111009	4731	139.3259654	0.9	0	1	eag	FBgn0000535	FBgn0000535 "The gene ether a go-go is referred to in FlyBase by the symbol Dmel\eag (CG10952, FBgn0000535). It is a protein_coding_gene from Drosophila melanogaster. It has 7 annotated transcripts and 7 polypeptides (all unique). Gene sequence location is X:14849510..14904022. It has the cytological map location 13A2-13A5. Protein features are: Cyclic nucleotide-binding domain; Cyclic nucleotide…
FBtr0073955	4731	139.3259654	0.9	0	1	eag	FBgn0000535	FBgn0000535 "The gene ether a go-go is referred to in FlyBase by the symbol Dmel\eag (CG10952, FBgn0000535). It is a protein_coding_gene from Drosophila melanogaster. It has 7 annotated transcripts and 7 polypeptides (all unique). Gene sequence location is X:14849510..14904022. It has the cytological map location 13A2-13A5. Protein features are: Cyclic nucleotide-binding domain; Cyclic nucleotide…
FBtr0332497	1503	55.90064454	0.9	0	1	Ac13E	FBgn0022710	The gene Adenylyl cyclase 35C is referred to in FlyBase by the symbol Dmel\Ac13E (CG9210, FBgn0022710). It is a protein_coding_gene from Drosophila melanogaster. It has 3 annotated transcripts and 3 polypeptides (2 unique). Gene sequence location is X:15404910..15448311. It has the cytological map location 13C7-13D2. Protein features are: Adenylyl cyclase class-3/4/guanylyl cyclase; Adenylyl cycl…
FBtr0074073	1282	50.94996489	0.9	0	1	Ac13E	FBgn0022710	The gene Adenylyl cyclase 35C is referred to in FlyBase by the symbol Dmel\Ac13E (CG9210, FBgn0022710). It is a protein_coding_gene from Drosophila melanogaster. It has 3 annotated transcripts and 3 polypeptides (2 unique). Gene sequence location is X:15404910..15448311. It has the cytological map location 13C7-13D2. Protein features are: Adenylyl cyclase class-3/4/guanylyl cyclase; Adenylyl cycl…
FBtr0100142	1863	66.56700262	0.9	0	1	Ac13E	FBgn0022710	The gene Adenylyl cyclase 35C is referred to in FlyBase by the symbol Dmel\Ac13E (CG9210, FBgn0022710). It is a protein_coding_gene from Drosophila melanogaster. It has 3 annotated transcripts and 3 polypeptides (2 unique). Gene sequence location is X:15404910..15448311. It has the cytological map location 13C7-13D2. Protein features are: Adenylyl cyclase class-3/4/guanylyl cyclase; Adenylyl cycl…
FBtr0303286	4731	139.3259654	0.9	0	1	eag	FBgn0000535	FBgn0000535 "The gene ether a go-go is referred to in FlyBase by the symbol Dmel\eag (CG10952, FBgn0000535). It is a protein_coding_gene from Drosophila melanogaster. It has 7 annotated transcripts and 7 polypeptides (all unique). Gene sequence location is X:14849510..14904022. It has the cytological map location 13A2-13A5. Protein features are: Cyclic nucleotide-binding domain; Cyclic nucleotide…
FBtr0113100	543	23.50942899	0.9	0	1	CG4266	FBgn0034598	This gene is referred to in FlyBase by the symbol Dmel\CG4266 (FBgn0034598). It is a protein_coding_gene from Drosophila melanogaster. It has 4 annotated transcripts and 4 polypeptides (all unique). Gene sequence location is 2R:17049218..17056164. It has the cytological map location 57C6-57C7. Protein features are: CID domain; ENTH/VHS; Nucleotide-binding, alpha-beta plait; RNA polymerase II-bind…
FBtr0070691	737	28.5815316	0.9	0	1	HLH4C	FBgn0011277	The gene Helix loop helix protein 4C is referred to in FlyBase by the symbol Dmel\HLH4C (CG3052, FBgn0011277). It is a protein_coding_gene from Drosophila melanogaster. It has 2 annotated transcripts and 2 polypeptides (all unique). Gene sequence location is X:4539160..4541447. It has the cytological map location 4C10-4C11. Protein features are: Myc-type, basic helix-loop-helix (bHLH) domain. Its…
FBtr0334841	354	13.80483938	0.9	0	1	CG17375	FBgn0031861	This gene is referred to in FlyBase by the symbol Dmel\CG17375 (FBgn0031861). It is a protein_coding_gene from Drosophila melanogaster. It has 3 annotated transcripts and 3 polypeptides (2 unique). Gene sequence location is 2L:6804324..6805792. It has the cytological map location 27B3. Its molecular function is unknown. The biological processes in which it is involved are not known. 2 alleles are…
FBtr0070541	163	9.401534219	0.9	0	1	CG14265	FBgn0040393	This gene is referred to in FlyBase by the symbol Dmel\CG14265 (FBgn0040393). It is a protein_coding_gene from Drosophila melanogaster. It has one annotated transcript and one polypeptide. Gene sequence location is X:3130163..3130719. It has the cytological map location 3C10. Its molecular function is unknown. The biological processes in which it is involved are not known. 2 alleles are reported.…
FBtr0331163	665	25.27026402	0.9	0	1	HLH4C	FBgn0011277	The gene Helix loop helix protein 4C is referred to in FlyBase by the symbol Dmel\HLH4C (CG3052, FBgn0011277). It is a protein_coding_gene from Drosophila melanogaster. It has 2 annotated transcripts and 2 polypeptides (all unique). Gene sequence location is X:4539160..4541447. It has the cytological map location 4C10-4C11. Protein features are: Myc-type, basic helix-loop-helix (bHLH) domain. Its…
FBtr0310016	4731	139.3259654	0.9	0	1	eag	FBgn0000535	FBgn0000535 "The gene ether a go-go is referred to in FlyBase by the symbol Dmel\eag (CG10952, FBgn0000535). It is a protein_coding_gene from Drosophila melanogaster. It has 7 annotated transcripts and 7 polypeptides (all unique). Gene sequence location is X:14849510..14904022. It has the cytological map location 13A2-13A5. Protein features are: Cyclic nucleotide-binding domain; Cyclic nucleotide…
FBtr0310422	2909	140.7721811	0.9	0	1	CG4266	FBgn0034598	This gene is referred to in FlyBase by the symbol Dmel\CG4266 (FBgn0034598). It is a protein_coding_gene from Drosophila melanogaster. It has 4 annotated transcripts and 4 polypeptides (all unique). Gene sequence location is 2R:17049218..17056164. It has the cytological map location 57C6-57C7. Protein features are: CID domain; ENTH/VHS; Nucleotide-binding, alpha-beta plait; RNA polymerase II-bind…
FBtr0076183	915	42.91267031	0.857142857	0	4	CG6175	FBgn0036152	This gene is referred to in FlyBase by the symbol Dmel\CG6175 (FBgn0036152). It is a protein_coding_gene from Drosophila melanogaster. It has 3 annotated transcripts and 3 polypeptides (2 unique). Gene sequence location is 3L:11281036..11289019. It has the cytological map location 68C1-68C2. Protein features are: MADF domain. Its molecular function is unknown. It is involved in the biological pro…
FBtr0333389	915	42.91267031	0.857142857	0	4	CG6175	FBgn0036152	This gene is referred to in FlyBase by the symbol Dmel\CG6175 (FBgn0036152). It is a protein_coding_gene from Drosophila melanogaster. It has 3 annotated transcripts and 3 polypeptides (2 unique). Gene sequence location is 3L:11281036..11289019. It has the cytological map location 68C1-68C2. Protein features are: MADF domain. Its molecular function is unknown. It is involved in the biological pro…
FBtr0333388	915	42.91267031	0.857142857	0	4	CG6175	FBgn0036152	This gene is referred to in FlyBase by the symbol Dmel\CG6175 (FBgn0036152). It is a protein_coding_gene from Drosophila melanogaster. It has 3 annotated transcripts and 3 polypeptides (2 unique). Gene sequence location is 3L:11281036..11289019. It has the cytological map location 68C1-68C2. Protein features are: MADF domain. Its molecular function is unknown. It is involved in the biological pro…
FBtr0332378	1211	60.1651536	0.818181818	0	2	CG32547	FBgn0052547	This gene is referred to in FlyBase by the symbol Dmel\CG32547 (FBgn0052547). It is a protein_coding_gene from Drosophila melanogaster. It has 2 annotated transcripts and 2 polypeptides (1 unique). Gene sequence location is X:18337060..18373603. It has the cytological map location 17B1-17B4. Protein features are: G protein-coupled receptor, rhodopsin-like; GPCR, rhodopsin-like, 7TM. Its molecular…
FBtr0330672	598	22.52954718	0.818181818	0	1	CG4238	FBgn0031384	This gene is referred to in FlyBase by the symbol Dmel\CG4238 (FBgn0031384). It is a protein_coding_gene from Drosophila melanogaster. It has 7 annotated transcripts and 7 polypeptides (4 unique). Gene sequence location is 2L:2009859..2030788. It has the cytological map location 22B8-22C1. Protein features are: Filamin/ABP280 repeat; Filamin/ABP280 repeat-like; HECT; Immunoglobulin E-set; Immunog…
FBtr0301068	598	22.52954718	0.818181818	0	1	CG4238	FBgn0031384	This gene is referred to in FlyBase by the symbol Dmel\CG4238 (FBgn0031384). It is a protein_coding_gene from Drosophila melanogaster. It has 7 annotated transcripts and 7 polypeptides (4 unique). Gene sequence location is 2L:2009859..2030788. It has the cytological map location 22B8-22C1. Protein features are: Filamin/ABP280 repeat; Filamin/ABP280 repeat-like; HECT; Immunoglobulin E-set; Immunog…
FBtr0301067	598	22.52954718	0.818181818	0	1	CG4238	FBgn0031384	This gene is referred to in FlyBase by the symbol Dmel\CG4238 (FBgn0031384). It is a protein_coding_gene from Drosophila melanogaster. It has 7 annotated transcripts and 7 polypeptides (4 unique). Gene sequence location is 2L:2009859..2030788. It has the cytological map location 22B8-22C1. Protein features are: Filamin/ABP280 repeat; Filamin/ABP280 repeat-like; HECT; Immunoglobulin E-set; Immunog…
FBtr0301066	598	22.52954718	0.818181818	0	1	CG4238	FBgn0031384	This gene is referred to in FlyBase by the symbol Dmel\CG4238 (FBgn0031384). It is a protein_coding_gene from Drosophila melanogaster. It has 7 annotated transcripts and 7 polypeptides (4 unique). Gene sequence location is 2L:2009859..2030788. It has the cytological map location 22B8-22C1. Protein features are: Filamin/ABP280 repeat; Filamin/ABP280 repeat-like; HECT; Immunoglobulin E-set; Immunog…
FBtr0334774	850	32.62939023	0.818181818	0	1	CG4238	FBgn0031384	This gene is referred to in FlyBase by the symbol Dmel\CG4238 (FBgn0031384). It is a protein_coding_gene from Drosophila melanogaster. It has 7 annotated transcripts and 7 polypeptides (4 unique). Gene sequence location is 2L:2009859..2030788. It has the cytological map location 22B8-22C1. Protein features are: Filamin/ABP280 repeat; Filamin/ABP280 repeat-like; HECT; Immunoglobulin E-set; Immunog…
FBtr0334773	850	32.62939023	0.818181818	0	1	CG4238	FBgn0031384	This gene is referred to in FlyBase by the symbol Dmel\CG4238 (FBgn0031384). It is a protein_coding_gene from Drosophila melanogaster. It has 7 annotated transcripts and 7 polypeptides (4 unique). Gene sequence location is 2L:2009859..2030788. It has the cytological map location 22B8-22C1. Protein features are: Filamin/ABP280 repeat; Filamin/ABP280 repeat-like; HECT; Immunoglobulin E-set; Immunog…
FBtr0330671	598	22.52954718	0.818181818	0	1	CG4238	FBgn0031384	This gene is referred to in FlyBase by the symbol Dmel\CG4238 (FBgn0031384). It is a protein_coding_gene from Drosophila melanogaster. It has 7 annotated transcripts and 7 polypeptides (4 unique). Gene sequence location is 2L:2009859..2030788. It has the cytological map location 22B8-22C1. Protein features are: Filamin/ABP280 repeat; Filamin/ABP280 repeat-like; HECT; Immunoglobulin E-set; Immunog…
FBtr0301056	864	38.48351402	0.81	0	2	app	FBgn0260941	FBgn0260941 "The gene approximated is referred to in FlyBase by the symbol Dmel\app (CG42318, FBgn0260941). It is a protein_coding_gene from Drosophila melanogaster. It has 10 annotated transcripts and 10 polypeptides (5 unique). Gene sequence location is 3L:12199338..12259941. It has the cytological map location 69A3-69A4. Protein features are: Zinc finger, DHHC-type, palmitoyltransferase. Its m…
FBtr0301057	864	38.48351402	0.81	0	2	app	FBgn0260941	FBgn0260941 "The gene approximated is referred to in FlyBase by the symbol Dmel\app (CG42318, FBgn0260941). It is a protein_coding_gene from Drosophila melanogaster. It has 10 annotated transcripts and 10 polypeptides (5 unique). Gene sequence location is 3L:12199338..12259941. It has the cytological map location 69A3-69A4. Protein features are: Zinc finger, DHHC-type, palmitoyltransferase. Its m…
FBtr0339925	864	38.48351402	0.81	0	2	app	FBgn0260941	FBgn0260941 "The gene approximated is referred to in FlyBase by the symbol Dmel\app (CG42318, FBgn0260941). It is a protein_coding_gene from Drosophila melanogaster. It has 10 annotated transcripts and 10 polypeptides (5 unique). Gene sequence location is 3L:12199338..12259941. It has the cytological map location 69A3-69A4. Protein features are: Zinc finger, DHHC-type, palmitoyltransferase. Its m…
FBtr0304661	1682	72.45894759	0.81	0	2	app	FBgn0260941	FBgn0260941 "The gene approximated is referred to in FlyBase by the symbol Dmel\app (CG42318, FBgn0260941). It is a protein_coding_gene from Drosophila melanogaster. It has 10 annotated transcripts and 10 polypeptides (5 unique). Gene sequence location is 3L:12199338..12259941. It has the cytological map location 69A3-69A4. Protein features are: Zinc finger, DHHC-type, palmitoyltransferase. Its m…
FBtr0334102	864	38.48351402	0.81	0	2	app	FBgn0260941	FBgn0260941 "The gene approximated is referred to in FlyBase by the symbol Dmel\app (CG42318, FBgn0260941). It is a protein_coding_gene from Drosophila melanogaster. It has 10 annotated transcripts and 10 polypeptides (5 unique). Gene sequence location is 3L:12199338..12259941. It has the cytological map location 69A3-69A4. Protein features are: Zinc finger, DHHC-type, palmitoyltransferase. Its m…
FBtr0334103	864	38.48351402	0.81	0	2	app	FBgn0260941	FBgn0260941 "The gene approximated is referred to in FlyBase by the symbol Dmel\app (CG42318, FBgn0260941). It is a protein_coding_gene from Drosophila melanogaster. It has 10 annotated transcripts and 10 polypeptides (5 unique). Gene sequence location is 3L:12199338..12259941. It has the cytological map location 69A3-69A4. Protein features are: Zinc finger, DHHC-type, palmitoyltransferase. Its m…
FBtr0333815	9056	309.8706686	0.81	0	1	NaCP60E	FBgn0085434	The gene Na channel protein 60E is referred to in FlyBase by the symbol Dmel\NaCP60E (CG34405, FBgn0085434). It is a protein_coding_gene from Drosophila melanogaster. It has 10 annotated transcripts and 10 polypeptides (9 unique). Gene sequence location is 2R:20779137..20809200. It has the cytological map location 60E5. Protein features are: IQ motif, EF-hand binding site; Ion transport domain; S…
FBtr0333817	3539	118.6122015	0.81	0	1	NaCP60E	FBgn0085434	The gene Na channel protein 60E is referred to in FlyBase by the symbol Dmel\NaCP60E (CG34405, FBgn0085434). It is a protein_coding_gene from Drosophila melanogaster. It has 10 annotated transcripts and 10 polypeptides (9 unique). Gene sequence location is 2R:20779137..20809200. It has the cytological map location 60E5. Protein features are: IQ motif, EF-hand binding site; Ion transport domain; S…
FBtr0333816	10662	374.2327207	0.81	0	1	NaCP60E	FBgn0085434	The gene Na channel protein 60E is referred to in FlyBase by the symbol Dmel\NaCP60E (CG34405, FBgn0085434). It is a protein_coding_gene from Drosophila melanogaster. It has 10 annotated transcripts and 10 polypeptides (9 unique). Gene sequence location is 2R:20779137..20809200. It has the cytological map location 60E5. Protein features are: IQ motif, EF-hand binding site; Ion transport domain; S…
FBtr0083318	1792	59.57781061	0.81	0	1	ss	FBgn0003513	FBgn0003513 "The gene spineless is referred to in FlyBase by the symbol Dmel\ss (CG6993, FBgn0003513). It is a protein_coding_gene from Drosophila melanogaster. It has 3 annotated transcripts and 3 polypeptides (2 unique). Gene sequence location is 3R:12200156..12229412. It has the cytological map location 89B14-89B15. Protein features are: Myc-type, basic helix-loop-helix (bHLH) domain; PAC moti…
FBtr0342883	1050	43.70054651	0.8	0	2	Rgk3	FBgn0085426	The gene Rad, Gem/Kir family member 3 is referred to in FlyBase by the symbol Dmel\Rgk3 (CG34397, FBgn0085426). It is a protein_coding_gene from Drosophila melanogaster. It has 4 annotated transcripts and 4 polypeptides (3 unique). Gene sequence location is 2R:17143303..17168500. It has the cytological map location 57D5-57D6. Protein features are: P-loop containing nucleoside triphosphate hydrola…
FBtr0111247	4405	143.5650172	0.8	0	1	CG17715	FBgn0041004	This gene is referred to in FlyBase by the symbol Dmel\CG17715 (FBgn0041004). It is a protein_coding_gene from Drosophila melanogaster. It has 8 annotated transcripts and 8 polypeptides (5 unique). Gene sequence location is 2L:22736952..22747273. Protein features are: Transmembrane protein 65. Its molecular function is unknown. The biological processes in which it is involved are not known. One a…
FBtr0111249	3231	111.3688159	0.8	0	1	CG17715	FBgn0041004	This gene is referred to in FlyBase by the symbol Dmel\CG17715 (FBgn0041004). It is a protein_coding_gene from Drosophila melanogaster. It has 8 annotated transcripts and 8 polypeptides (5 unique). Gene sequence location is 2L:22736952..22747273. Protein features are: Transmembrane protein 65. Its molecular function is unknown. The biological processes in which it is involved are not known. One a…
FBtr0330384	7966	201.8402485	0.8	0	1	Eip93F	FBgn0264490	FBgn0264490 "The gene Ecdysone-induced protein 93F is referred to in FlyBase by the symbol Dmel\Eip93F (CG18389, FBgn0264490). It is a protein_coding_gene from Drosophila melanogaster. It has 3 annotated transcripts and 3 polypeptides (all unique). Gene sequence location is 3R:17774836..17840261. It has the cytological map location 93F5-93F14. Protein features are: DNA binding HTH domain, Psq-typ…
FBtr0342989	1313	44.68040867	0.8	0	1	CG13506	FBgn0034723	This gene is referred to in FlyBase by the symbol Dmel\CG13506 (FBgn0034723). It is a protein_coding_gene from Drosophila melanogaster. It has 2 annotated transcripts and 2 polypeptides (1 unique). Gene sequence location is 2R:18270639..18281520. It has the cytological map location 58D4. Protein features are: Immunoglobulin I-set; Immunoglobulin subtype; Immunoglobulin-like domain; Immunoglobulin…
FBtr0071822	1313	44.68040867	0.8	0	1	CG13506	FBgn0034723	This gene is referred to in FlyBase by the symbol Dmel\CG13506 (FBgn0034723). It is a protein_coding_gene from Drosophila melanogaster. It has 2 annotated transcripts and 2 polypeptides (1 unique). Gene sequence location is 2R:18270639..18281520. It has the cytological map location 58D4. Protein features are: Immunoglobulin I-set; Immunoglobulin subtype; Immunoglobulin-like domain; Immunoglobulin…
FBtr0299581	1573	40.57408447	0.8	0	1	CG13506	FBgn0283657	This gene is referred to in FlyBase by the symbol Dmel\CG13506 (FBgn0034723). It is a protein_coding_gene from Drosophila melanogaster. It has 2 annotated transcripts and 2 polypeptides (1 unique). Gene sequence location is 2R:18270639..18281520. It has the cytological map location 58D4. Protein features are: Immunoglobulin I-set; Immunoglobulin subtype; Immunoglobulin-like domain; Immunoglobulin…
FBtr0290035	1460	53.79483843	0.8	0	1	cg	FBgn0000289	FBgn0000289 "The gene combgap is referred to in FlyBase by the symbol Dmel\cg (CG8367, FBgn0000289). It is a protein_coding_gene from Drosophila melanogaster. It has 10 annotated transcripts and 10 polypeptides (9 unique). Gene sequence location is 2R:10061198..10070343. It has the cytological map location 50E1. Protein features are: Zinc finger C2H2-type/integrase DNA-binding domain; Zinc finger…
FBtr0112874	299	11.06100024	0.8	0	1	Eip93F	FBgn0264490	FBgn0264490 "The gene Ecdysone-induced protein 93F is referred to in FlyBase by the symbol Dmel\Eip93F (CG18389, FBgn0264490). It is a protein_coding_gene from Drosophila melanogaster. It has 3 annotated transcripts and 3 polypeptides (all unique). Gene sequence location is 3R:17774836..17840261. It has the cytological map location 93F5-93F14. Protein features are: DNA binding HTH domain, Psq-typ…
FBtr0333662	2471	90.1248459	0.8	0	1	RhoGAPp190	FBgn0026375	The gene Rho GTPase activating protein p190 is referred to in FlyBase by the symbol Dmel\RhoGAPp190 (CG32555, FBgn0026375). It is a protein_coding_gene from Drosophila melanogaster. It has 7 annotated transcripts and 7 polypeptides (5 unique). Gene sequence location is X:17533180..17546595. It has the cytological map location 16B10. Protein features are: P-loop containing nucleoside triphosphate …
FBtr0333660	2471	90.1248459	0.8	0	1	RhoGAPp190	FBgn0026375	The gene Rho GTPase activating protein p190 is referred to in FlyBase by the symbol Dmel\RhoGAPp190 (CG32555, FBgn0026375). It is a protein_coding_gene from Drosophila melanogaster. It has 7 annotated transcripts and 7 polypeptides (5 unique). Gene sequence location is X:17533180..17546595. It has the cytological map location 16B10. Protein features are: P-loop containing nucleoside triphosphate …
FBtr0333661	2471	90.1248459	0.8	0	1	RhoGAPp190	FBgn0026375	The gene Rho GTPase activating protein p190 is referred to in FlyBase by the symbol Dmel\RhoGAPp190 (CG32555, FBgn0026375). It is a protein_coding_gene from Drosophila melanogaster. It has 7 annotated transcripts and 7 polypeptides (5 unique). Gene sequence location is X:17533180..17546595. It has the cytological map location 16B10. Protein features are: P-loop containing nucleoside triphosphate …
FBtr0112795	1999	74.36496961	0.8	0	1	cg	FBgn0000289	FBgn0000289 "The gene combgap is referred to in FlyBase by the symbol Dmel\cg (CG8367, FBgn0000289). It is a protein_coding_gene from Drosophila melanogaster. It has 10 annotated transcripts and 10 polypeptides (9 unique). Gene sequence location is 2R:10061198..10070343. It has the cytological map location 50E1. Protein features are: Zinc finger C2H2-type/integrase DNA-binding domain; Zinc finger…
FBtr0299583	565	17.87494476	0.8	0	1	cg	FBgn0283657	FBgn0000289 "The gene combgap is referred to in FlyBase by the symbol Dmel\cg (CG8367, FBgn0000289). It is a protein_coding_gene from Drosophila melanogaster. It has 10 annotated transcripts and 10 polypeptides (9 unique). Gene sequence location is 2R:10061198..10070343. It has the cytological map location 50E1. Protein features are: Zinc finger C2H2-type/integrase DNA-binding domain; Zinc finger…
FBtr0333659	2471	90.1248459	0.8	0	1	RhoGAPp190	FBgn0026375	The gene Rho GTPase activating protein p190 is referred to in FlyBase by the symbol Dmel\RhoGAPp190 (CG32555, FBgn0026375). It is a protein_coding_gene from Drosophila melanogaster. It has 7 annotated transcripts and 7 polypeptides (5 unique). Gene sequence location is X:17533180..17546595. It has the cytological map location 16B10. Protein features are: P-loop containing nucleoside triphosphate …
FBtr0334783	1063	40.83875613	0.8	0	1	RhoGAPp190	FBgn0053516	The gene Rho GTPase activating protein p190 is referred to in FlyBase by the symbol Dmel\RhoGAPp190 (CG32555, FBgn0026375). It is a protein_coding_gene from Drosophila melanogaster. It has 7 annotated transcripts and 7 polypeptides (5 unique). Gene sequence location is X:17533180..17546595. It has the cytological map location 16B10. Protein features are: P-loop containing nucleoside triphosphate …
FBtr0333752	565	17.87494476	0.8	0	1	RhoGAPp190	FBgn0283657	The gene Rho GTPase activating protein p190 is referred to in FlyBase by the symbol Dmel\RhoGAPp190 (CG32555, FBgn0026375). It is a protein_coding_gene from Drosophila melanogaster. It has 7 annotated transcripts and 7 polypeptides (5 unique). Gene sequence location is X:17533180..17546595. It has the cytological map location 16B10. Protein features are: P-loop containing nucleoside triphosphate …
FBtr0333753	3366	89.41213253	0.8	0	1	RhoGAPp190	FBgn0283657	The gene Rho GTPase activating protein p190 is referred to in FlyBase by the symbol Dmel\RhoGAPp190 (CG32555, FBgn0026375). It is a protein_coding_gene from Drosophila melanogaster. It has 7 annotated transcripts and 7 polypeptides (5 unique). Gene sequence location is X:17533180..17546595. It has the cytological map location 16B10. Protein features are: P-loop containing nucleoside triphosphate …
FBtr0333751	3366	89.41213253	0.8	0	1	RhoGAPp190	FBgn0283657	The gene Rho GTPase activating protein p190 is referred to in FlyBase by the symbol Dmel\RhoGAPp190 (CG32555, FBgn0026375). It is a protein_coding_gene from Drosophila melanogaster. It has 7 annotated transcripts and 7 polypeptides (5 unique). Gene sequence location is X:17533180..17546595. It has the cytological map location 16B10. Protein features are: P-loop containing nucleoside triphosphate …
FBtr0299579	1573	40.57408447	0.8	0	1	RhoGAPp190	FBgn0283657	The gene Rho GTPase activating protein p190 is referred to in FlyBase by the symbol Dmel\RhoGAPp190 (CG32555, FBgn0026375). It is a protein_coding_gene from Drosophila melanogaster. It has 7 annotated transcripts and 7 polypeptides (5 unique). Gene sequence location is X:17533180..17546595. It has the cytological map location 16B10. Protein features are: P-loop containing nucleoside triphosphate …
FBtr0339961	1460	53.79483843	0.8	0	1	cg	FBgn0000289	FBgn0000289 "The gene combgap is referred to in FlyBase by the symbol Dmel\cg (CG8367, FBgn0000289). It is a protein_coding_gene from Drosophila melanogaster. It has 10 annotated transcripts and 10 polypeptides (9 unique). Gene sequence location is 2R:10061198..10070343. It has the cytological map location 50E1. Protein features are: Zinc finger C2H2-type/integrase DNA-binding domain; Zinc finger…
FBtr0084169	8035	204.697155	0.8	0	1	Eip93F	FBgn0264490	FBgn0264490 "The gene Ecdysone-induced protein 93F is referred to in FlyBase by the symbol Dmel\Eip93F (CG18389, FBgn0264490). It is a protein_coding_gene from Drosophila melanogaster. It has 3 annotated transcripts and 3 polypeptides (all unique). Gene sequence location is 3R:17774836..17840261. It has the cytological map location 93F5-93F14. Protein features are: DNA binding HTH domain, Psq-typ…
FBtr0074790	2073	84.24949336	0.8	0	1	CG14234	FBgn0031065	This gene is referred to in FlyBase by the symbol Dmel\CG14234 (FBgn0031065). It is a protein_coding_gene from Drosophila melanogaster. It has one annotated transcript and one polypeptide. Gene sequence location is X:19629603..19634489. It has the cytological map location 18E5. Protein features are: Domain of unknown function DUF4203. Its molecular function is unknown. The biological processes in…
FBtr0074482	2471	90.1248459	0.8	0	1	RhoGAPp190	FBgn0026375	The gene Rho GTPase activating protein p190 is referred to in FlyBase by the symbol Dmel\RhoGAPp190 (CG32555, FBgn0026375). It is a protein_coding_gene from Drosophila melanogaster. It has 7 annotated transcripts and 7 polypeptides (5 unique). Gene sequence location is X:17533180..17546595. It has the cytological map location 16B10. Protein features are: P-loop containing nucleoside triphosphate …
FBtr0074483	2471	90.1248459	0.8	0	1	RhoGAPp190	FBgn0026375	The gene Rho GTPase activating protein p190 is referred to in FlyBase by the symbol Dmel\RhoGAPp190 (CG32555, FBgn0026375). It is a protein_coding_gene from Drosophila melanogaster. It has 7 annotated transcripts and 7 polypeptides (5 unique). Gene sequence location is X:17533180..17546595. It has the cytological map location 16B10. Protein features are: P-loop containing nucleoside triphosphate …
FBtr0074481	1112	52.89800023	0.8	0	1	RhoGAPp190	FBgn0026375	The gene Rho GTPase activating protein p190 is referred to in FlyBase by the symbol Dmel\RhoGAPp190 (CG32555, FBgn0026375). It is a protein_coding_gene from Drosophila melanogaster. It has 7 annotated transcripts and 7 polypeptides (5 unique). Gene sequence location is X:17533180..17546595. It has the cytological map location 16B10. Protein features are: P-loop containing nucleoside triphosphate …
FBtr0111047	2063	81.77531035	0.8	0	1	CG34155	FBgn0083991	This gene is referred to in FlyBase by the symbol Dmel\CG34155 (FBgn0083991). It is a protein_coding_gene from Drosophila melanogaster. It has one annotated transcript and one polypeptide. Gene sequence location is 3R:26380276..26385921. It has the cytological map location 99F8. Its molecular function is unknown. The biological processes in which it is involved are not known. One allele is report…
FBtr0346946	1999	74.36496961	0.8	0	1	cg	FBgn0000289	FBgn0000289 "The gene combgap is referred to in FlyBase by the symbol Dmel\cg (CG8367, FBgn0000289). It is a protein_coding_gene from Drosophila melanogaster. It has 10 annotated transcripts and 10 polypeptides (9 unique). Gene sequence location is 2R:10061198..10070343. It has the cytological map location 50E1. Protein features are: Zinc finger C2H2-type/integrase DNA-binding domain; Zinc finger…
FBtr0333810	3330	110.9027883	0.771428571	0	1	CG1172	FBgn0264712	This gene is referred to in FlyBase by the symbol Dmel\CG1172 (FBgn0264712). It is a protein_coding_gene from Drosophila melanogaster. It has 3 annotated transcripts and 3 polypeptides (1 unique). Gene sequence location is 3R:1219628..1225235. It has the cytological map location 83A1. Protein features are: Ubiquitin domain; Ubiquitin supergroup. Its molecular function is described by: . It is inv…
FBtr0309312	1434	48.88930229	0.771428571	0	1	CG1172	FBgn0264712	This gene is referred to in FlyBase by the symbol Dmel\CG1172 (FBgn0264712). It is a protein_coding_gene from Drosophila melanogaster. It has 3 annotated transcripts and 3 polypeptides (1 unique). Gene sequence location is 3R:1219628..1225235. It has the cytological map location 83A1. Protein features are: Ubiquitin domain; Ubiquitin supergroup. Its molecular function is described by: . It is inv…
FBtr0079120	145	8.271809474	0.771428571	0	1	CG14011	FBgn0031722	This gene is referred to in FlyBase by the symbol Dmel\CG14011 (FBgn0031722). It is a protein_coding_gene from Drosophila melanogaster. It has 3 annotated transcripts and 3 polypeptides (1 unique). Gene sequence location is 2L:5579580..5581116. It has the cytological map location 25F1. Its molecular function is unknown. It is involved in the biological process described with: lateral inhibition. …
FBtr0078792	1008	37.09955431	0.771428571	0	1	CG1172	FBgn0264712	This gene is referred to in FlyBase by the symbol Dmel\CG1172 (FBgn0264712). It is a protein_coding_gene from Drosophila melanogaster. It has 3 annotated transcripts and 3 polypeptides (1 unique). Gene sequence location is 3R:1219628..1225235. It has the cytological map location 83A1. Protein features are: Ubiquitin domain; Ubiquitin supergroup. Its molecular function is described by: . It is inv…
FBtr0079119	145	8.271809474	0.771428571	0	1	CG14011	FBgn0031722	This gene is referred to in FlyBase by the symbol Dmel\CG14011 (FBgn0031722). It is a protein_coding_gene from Drosophila melanogaster. It has 3 annotated transcripts and 3 polypeptides (1 unique). Gene sequence location is 2L:5579580..5581116. It has the cytological map location 25F1. Its molecular function is unknown. It is involved in the biological process described with: lateral inhibition. …
FBtr0079118	145	8.271809474	0.771428571	0	1	CG14011	FBgn0031722	This gene is referred to in FlyBase by the symbol Dmel\CG14011 (FBgn0031722). It is a protein_coding_gene from Drosophila melanogaster. It has 3 annotated transcripts and 3 polypeptides (1 unique). Gene sequence location is 2L:5579580..5581116. It has the cytological map location 25F1. Its molecular function is unknown. It is involved in the biological process described with: lateral inhibition. …
FBtr0345593	3280	89.6207192	0.771428571	0	1	Blimp-1	FBgn0035625	The gene Blimp-1 is referred to in FlyBase by the symbol Dmel\Blimp-1 (CG5249, FBgn0035625). It is a protein_coding_gene from Drosophila melanogaster. It has 5 annotated transcripts and 5 polypeptides (2 unique). Gene sequence location is 3L:5624083..5642036. It has the cytological map location 64E1. Protein features are: SET domain; Zinc finger C2H2-type/integrase DNA-binding domain; Zinc finger…
FBtr0331159	1910	84.12157741	0.75	0	1	RunxA	FBgn0083981	This gene is referred to in FlyBase by the symbol Dmel\RunxA (CG34145, FBgn0083981). It is a protein_coding_gene from Drosophila melanogaster. It has 3 annotated transcripts and 3 polypeptides (all unique). Gene sequence location is X:20461279..20494800. It has the cytological map location 19D3-19E1. Protein features are: Acute myeloid leukemia 1 protein (AML1)/Runt; Runt domain; p53-like transcr…
FBtr0308028	1910	84.12157741	0.75	0	1	RunxA	FBgn0083981	This gene is referred to in FlyBase by the symbol Dmel\RunxA (CG34145, FBgn0083981). It is a protein_coding_gene from Drosophila melanogaster. It has 3 annotated transcripts and 3 polypeptides (all unique). Gene sequence location is X:20461279..20494800. It has the cytological map location 19D3-19E1. Protein features are: Acute myeloid leukemia 1 protein (AML1)/Runt; Runt domain; p53-like transcr…
FBtr0331160	1874	80.94484035	0.75	0	1	RunxA	FBgn0083981	This gene is referred to in FlyBase by the symbol Dmel\RunxA (CG34145, FBgn0083981). It is a protein_coding_gene from Drosophila melanogaster. It has 3 annotated transcripts and 3 polypeptides (all unique). Gene sequence location is X:20461279..20494800. It has the cytological map location 19D3-19E1. Protein features are: Acute myeloid leukemia 1 protein (AML1)/Runt; Runt domain; p53-like transcr…
